# Supplementary material for: Integration of metabolites from meta-analysis with transcriptome reveals enhanced SPHK1 in PDAC with a background of pancreatitis
Source: BMC Cancer. 2022 Jul 19;22:792. doi: 10.1186/s12885-022-09816-6 (PMC9295503; doi:10.1186/s12885-022-09816-6)
Supplement: Supplementary file 3 — Additional file 3: Dataset S2. Publication bias funnel plot, sensitivity forest plot among the studies reporting circulatory metabolites. [file 12885_2022_9816_MOESM3_ESM.xlsx]

## Sheet: AUC
S.No	Study and year		n1		n2	AUC	q0 = AUC*(1-AUC)	q1 = AUC/(2-AUC)-AUC^2	q2 = 2*AUC^2/(1+AUC)-AUC^2	SE = sqrt((q0+(n1-1)*q1+(n2-1)*q2)/(n1*n2))	alpha	z-crit	Lower	Upper
S.No	Study and year		Tcontrols		Patients	AUC
1	Xiaohan Zhang et al. 2020	H	196	PDAC	354	0.97	0.0291	0.000847573	0.0143284	0.00870053	0.05	1.95996	0.952947	0.987053
2	Blazquez et al. 2020	H	60	PDAC	59	0.88	0.1056	0.0113143	0.0494298	0.0320666	0.05	1.95996	0.817151	0.942849
3	Fest et al. 2019	H	1011	PC	444	0.64	0.2304	0.0609882	0.0899122	0.015049	0.05	1.95996	0.610505	0.669495
4	Mayerle et al. 2018	CP,H	160	PDAC	79	0.94	0.0564	0.00319245	0.0273278	0.0146033	0.05	1.95996	0.911378	0.968622
5	Hirata et al. 2017	H	58	PDAC	54	0.89	0.0979	0.0097018	0.0461011	0.0314317	0.05	1.95996	0.828395	0.951605
6	Itio et al. 2017	H	46	PC	27	0.8	0.16	0.0266667	0.0711111	0.0508296	0.05	1.95996	0.700376	0.899624
7	Peces et al. 2017	H	12	PDAC	16	0.96	0.0384	0.00147692	0.0188082	0.0418808	0.05	1.95996	0.877915	1.04208
8	Suzuki et al. 2017	H	16	PC	18	0.825	0.144375	0.0215027	0.0652654	0.0739845	0.05	1.95996	0.679993	0.970007
9	Gangi et al. 2016	H	40	PDAC	40	0.98	0.0196	0.000384314	0.00970101	0.0160649	0.05	1.95996	0.948513	1.01149
10	Sakai et al. 2016	H	15	PC	15	0.85	0.1275	0.0166304	0.0585811	0.0724327	0.05	1.95996	0.708035	0.991965
11	Akita et al. 2016	H	138	PC	116	0.92	0.0736	0.00545185	0.0352667	0.017453	0.05	1.95996	0.885793	0.954207
12	Fukutake et al. 2015	CP, H	7790	PC	240	0.86	0.1204	0.014786	0.0556688	0.00829344	0.05	1.95996	0.843745	0.876255
13	Xie et al. 2015	H	100	PDAC	100	0.84	0.1344	0.0185379	0.0613565	0.0283619	0.05	1.95996	0.784412	0.895588
14	Mayers et al. 2014	H	898	PDAC	453	0.56	0.2464	0.0752889	0.0884513	0.0162758	0.05	1.95996	0.5281	0.5919
15	Zhang Y et.al 2014	CP,H	206	PC	67	0.88	0.1056	0.0113143	0.0494298	0.0202995	0.05	1.95996	0.840214	0.919786
16	Kobayashi et al. 2013	CP,H	64	PC	42	0.76	0.1824	0.0353032	0.0787636	0.0457893	0.05	1.95996	0.670255	0.849745
17	Leichtle et al. 2013	H,CP	46	PC	20	0.89	0.0979	0.0097018	0.0461011	0.0391541	0.05	1.95996	0.813259	0.966741
18	Ritchie et.al 2013	H	40	PDAC	14	0.98	0.0196	0.000384314	0.00970101	0.0169401	0.05	1.95996	0.946798	1.0132
19	Bathe et al. 2011	CP, H	43	PDAC	56	0.84	0.1344	0.0185379	0.0613565	0.0421967	0.05	1.95996	0.757296	0.922704
Lipid metabolism
S.No	Study and year		Tcontrols		Patients	AUC				SE
1	Xiaohan Zhang et al. 2020	H	196	PDAC	354	0.97	0.0291	0.000847573	0.0143284	0.00870053	0.05	1.95996	0.952947	0.987053
2	Blazquez et al. 2020	H	60	PDAC	59	0.88	0.1056	0.0113143	0.0494298	0.0320666	0.05	1.95996	0.817151	0.942849
3	Mayerle et al. 2018	CP,H	160	PDAC	79	0.94	0.0564	0.00319245	0.0273278	0.0146033	0.05	1.95996	0.911378	0.968622
4	Suzuki et al. 2017	H	16	PC	18	0.825	0.144375	0.0215027	0.0652654	0.0739845	0.05	1.95996	0.679993	0.970007
5	Peces et al. 2017	H	12	PDAC	16	0.96	0.0384	0.00147692	0.0188082	0.0418808	0.05	1.95996	0.877915	1.04208
6	Gangi et al. 2016	H	40	PDAC	40	0.98	0.0196	0.000384314	0.00970101	0.0160649	0.05	1.95996	0.948513	1.01149
7	Sakai et al. 2016	H	15	PC	15	0.85	0.1275	0.0166304	0.0585811	0.0724327	0.05	1.95996	0.708035	0.991965
8	Akita et al. 2016	H	138	PC	116	0.92	0.0736	0.00545185	0.0352667	0.017453	0.05	1.95996	0.885793	0.954207
9	Yaping Zhang et.al 2014	CP,H	206	PC	67	0.88	0.1056	0.0113143	0.0494298	0.0202995	0.05	1.95996	0.840214	0.919786
10	Ritchie et.al 2013	H	40	PDAC	14	0.98	0.0196	0.000384314	0.00970101	0.0169401	0.05	1.95996	0.946798	1.0132
11	Bathe et al. 2011	CP, H	43	PDAC	56	0.84	0.1344	0.0185379	0.0613565	0.0421967	0.05	1.95996	0.757296	0.922704
Aminoacid metabolism
S.No	Study and year		Tcontrols		Patients	AUC				SE
1	Xiaohan Zhang et al. 2020	H	196	PDAC	354	0.97	0.0291	0.000847573	0.0143284	0.00870053	0.05	1.95996	0.952947	0.987053
2	Blazquez et al. 2020	H	60	PDAC	59	0.88	0.1056	0.0113143	0.0494298	0.0320666	0.05	1.95996	0.817151	0.942849
3	Fest et al. 2019	H	1011	PC	444	0.64	0.2304	0.0609882	0.0899122	0.015049	0.05	1.95996	0.610505	0.669495
4	Mayerle et al. 2018	CP,H	160	PDAC	79	0.94	0.0564	0.00319245	0.0273278	0.0146033	0.05	1.95996	0.911378	0.968622
5	Hirata et al. 2017	H	58	PDAC	54	0.89	0.0979	0.0097018	0.0461011	0.0314317	0.05	1.95996	0.828395	0.951605
6	Itio et al. 2017	H	46	PC	27	0.8	0.16	0.0266667	0.0711111	0.0508296	0.05	1.95996	0.700376	0.899624
7	Fukutake et al. 2015	CP, H	7790	PC	240	0.86	0.1204	0.014786	0.0556688	0.00829344	0.05	1.95996	0.843745	0.876255
8	Xie et al. 2015	H	100	PDAC	100	0.84	0.1344	0.0185379	0.0613565	0.0283619	0.05	1.95996	0.784412	0.895588
9	Mayers et al. 2014	H	898	PDAC	453	0.56	0.2464	0.0752889	0.0884513	0.0162758	0.05	1.95996	0.5281	0.5919
10	Ritchie et.al 2013	H	40	PDAC	14	0.98	0.0196	0.000384314	0.00970101	0.0169401	0.05	1.95996	0.946798	1.0132
11	Kobayashi et al. 2013	CP,H	64	PC	42	0.76	0.1824	0.0353032	0.0787636	0.0457893	0.05	1.95996	0.670255	0.849745
12	Leichtle et al. 2013	H,CP	46	PC	20	0.89	0.0979	0.0097018	0.0461011	0.0391541	0.05	1.95996	0.813259	0.966741
13	Bathe et al. 2011	CP, H	43	PDAC	56	0.84	0.1344	0.0185379	0.0613565	0.0421967	0.05	1.95996	0.757296	0.922704
Carbohydrate metabolism
S.No	Study and year		Tcontrols		Patients	AUC				SE
1	Mayerle et al. 2018	CP,H	160	PDAC	79	0.94	0.0564	0.00319245	0.0273278	0.0146033	0.05	1.95996	0.911378	0.968622
2	Hirata et al. 2017	H	58	PDAC	54	0.89	0.0979	0.0097018	0.0461011	0.0314317	0.05	1.95996	0.828395	0.951605
3	Sakai et al. 2016	H	15	PC	15	0.85	0.1275	0.0166304	0.0585811	0.0724327	0.05	1.95996	0.708035	0.991965
4	Xie et al. 2015	H	100	PDAC	100	0.84	0.1344	0.0185379	0.0613565	0.0283619	0.05	1.95996	0.784412	0.895588
5	Kobayashi et al. 2013	CP,H	64	PC	42	0.76	0.1824	0.0353032	0.0787636	0.0457893	0.05	1.95996	0.670255	0.849745
6	Bathe et al. 2011	CP, H	43	PDAC	56	0.84	0.1344	0.0185379	0.0613565	0.0421967	0.05	1.95996	0.757296	0.922704
Miscellaneous
S.No	Study and year		Tcontrols		Patients	AUC				SE
1	Blazquez et al. 2020	H	60	PDAC	59	0.88	0.1056	0.0113143	0.0494298	0.0320666	0.05	1.95996	0.817151	0.942849
2	Suzuki et al. 2017	H	16	PC	18	0.825	0.144375	0.0215027	0.0652654	0.0739845	0.05	1.95996	0.679993	0.970007
3	Itio et al. 2017	H	46	PC	27	0.8	0.16	0.0266667	0.0711111	0.0508296	0.05	1.95996	0.700376	0.899624
4	Xie et al. 2015	H	100	PDAC	100	0.84	0.1344	0.0185379	0.0613565	0.0283619	0.05	1.95996	0.784412	0.895588
5	Leichtle et al. 2013	H,CP	46	PC	20	0.89	0.0979	0.0097018	0.0461011	0.0391541	0.05	1.95996	0.813259	0.966741
6	Bathe et al. 2011	CP, H	43	PDAC	56	0.84	0.1344	0.0185379	0.0613565	0.0421967	0.05	1.95996	0.757296	0.922704

## Sheet: Publication bias
Study and year	AUC	SE
Xiaohan Zhang et al. 2020	0.97	0.00870053
Blazquez et al. 2020	0.88	0.0320666
Fest et al. 2019	0.64	0.015049
Mayerle et al. 2018	0.94	0.0146033
Hirata et al. 2017	0.89	0.0314317
Itio et al. 2017	0.8	0.0508296
Peces et al. 2017	0.96	0.0418808
Suzuki et al. 2017	0.825	0.0739845
Gangi et al. 2016	0.98	0.0160649
Sakai et al. 2016	0.85	0.0724327
Akita et al. 2016	0.92	0.017453
Fukutake et al. 2015	0.86	0.00829344
Xie et al. 2015	0.84	0.0283619
Mayers et al. 2014	0.56	0.0162758
Zhang Y et.al 2014	0.88	0.0202995
Kobayashi et al. 2013	0.76	0.0457893
Leichtle et al. 2013	0.89	0.0391541
Ritchie et.al 2013	0.98	0.0169401
Bathe et al. 2011	0.84	0.0421967

## Sheet: Sensitivity
S.No	Study and year		n1		n2	Sensitivity	SE
			Tcontrols		Patients
1	Xiaohan Zhang et al. 2020	H	196	PDAC	354	0.93	0.0087
2	Fest et al. 2019	H	1011	PC	444	0.7	0.015
3	Mayerle et al. 2018	CP,H	160	PDAC	79	0.9	0.0146
4	Hirata et al. 2017	H	58	PDAC	54	0.8	0.0314
5	Suzuki et al. 2017	H	16	PC	18	0.81	0.074
6	Sakai et al. 2016	H	15	PC	15	0.79	0.0724
7	Fukutake et al. 2015	CP, H	7790	PC	240	0.77	0.0083
8	Xie et al. 2015	H	100	PDAC	100	0.77	0.0284
9	Zhang Y et.al 2014	CP,H	206	PC	67	0.79	0.0203
10	Kobayashi et al. 2013	CP,H	64	PC	42	0.71	0.0458
